# Supplementary material for: Comparative-genomic analysis reveals dynamic NLR gene loss and gain across Apiaceae species
Source: Front Genet. 2023 Mar 2;14:1141194. doi: 10.3389/fgene.2023.1141194 (PMC10017999; doi:10.3389/fgene.2023.1141194)
Supplement: Supplementary file 2 [file Table1.XLSX]

## Sheet: Sheet1
Supplemental Table 1. 10 ancestral NLR lineages preserved in all the four Apiaceae species
NLR subclass	Lineage No.	Protein accession	Species source
RNL	lineage 1	KZM91696.1	Daucus carota
		AS06G01521-RA	Angelica sinensis
		GWHPBGBL020405	Apium graveolens
		Cs03G01323.1	Coriandrum sativum
		Cs03G01313.1	Coriandrum sativum
	lineage 6	KZN02174.1	Daucus carota
		GWHPBGBL028926	Apium graveolens
		AS04G00938-RA	Angelica sinensis
		Cs01G01927.1	Coriandrum sativum
TNL	lineage 9	KZM93930.1	Daucus carota
		GWHPBGBL009973	Apium graveolens
		AS07G00591-RA	Angelica sinensis
		Cs07G01843.1	Coriandrum sativum
CNL	lineage 78	KZM87352.1	Daucus carota
		AS11G00581-RA	Angelica sinensis
		CsUnG04636.1	Coriandrum sativum
		AS11G00661-RA	Angelica sinensis
		GWHPBGBL019220	Apium graveolens
		Cs02G02444.1	Coriandrum sativum
		AS11G00656-RA	Angelica sinensis
	lineage 80	KZM88087.1	Daucus carota
		GWHPBGBL009627	Apium graveolens
		AS07G02380-RA	Angelica sinensis
		Cs07G01283.1	Coriandrum sativum
	lineage 102	KZN06703.1	Daucus carota
		GWHPBGBL012411	Apium graveolens
		Cs09G01842.1	Coriandrum sativum
		AS08G01741-RA	Angelica sinensis
	lineage 139	KZN04996.1	Daucus carota
		KZM82306.1	Daucus carota
		Cs04G02814.1	Coriandrum sativum
		ASUnG00157-RA	Angelica sinensis
		GWHPBGBL013731	Apium graveolens
		GWHPBGBL013705	Apium graveolens
		GWHPBGBL013710	Apium graveolens
		GWHPBGBL013767	Apium graveolens
		GWHPBGBL013763	Apium graveolens
		GWHPBGBL032084	Apium graveolens
		GWHPBGBL013772	Apium graveolens
		GWHPBGBL013774	Apium graveolens
		GWHPBGBL032095	Apium graveolens
		GWHPBGBL025842	Apium graveolens
	lineage 159	KZN03494.1	Daucus carota
		GWHPBGBL020275	Apium graveolens
		AS11G02449-RA	Angelica sinensis
		Cs02G02156.1	Coriandrum sativum
		Cs02G02162.1	Coriandrum sativum
	lineage 160	KZM86427.1	Daucus carota
		GWHPBGBL010259	Apium graveolens
		AS07G01572-RA	Angelica sinensis
		Cs07G02620.1	Coriandrum sativum
		Cs07G02622.1	Coriandrum sativum
	lineage 165	KZM86423.1	Daucus carota
		GWHPBGBL028987	Apium graveolens
		Cs03G03370.1	Coriandrum sativum
		Cs03G03371.1	Coriandrum sativum
		AS10G00090-RA	Angelica sinensis
		GWHPBGBL001375	Apium graveolens
		GWHPBGBL028986	Apium graveolens
		Cs06G00449.1	Coriandrum sativum
Note: The number of the conserved lineages was referred to Supplemental Figure 1.
